# Supplementary material for: CA-IX-Expressing Small Extracellular Vesicles (sEVs) Are Released by Melanoma Cells under Hypoxia and in the Blood of Advanced Melanoma Patients
Source: Int J Mol Sci. 2023 Mar 24;24(7):6122. doi: 10.3390/ijms24076122 (PMC10094632; doi:10.3390/ijms24076122)
Supplement: Supplementary file 1 [file ijms-24-06122-s001.zip]

Archive with 1 entries (1 files):
- ijms-2213281-supplementary.pdf
